# Supplementary material for: A fern WUSCHEL-RELATED HOMEOBOX gene functions in both gametophyte and sporophyte generations
Source: BMC Plant Biol. 2019 Oct 11;19:416. doi: 10.1186/s12870-019-1991-8 (PMC6788082; doi:10.1186/s12870-019-1991-8)
Supplement: Supplementary file 7 — Sequences used in Phylogeny. (TXT 20 kb) [file 12870_2019_1991_MOESM7_ESM.txt]

>CrWOXA                                                    
MYPGDQQGGNDYRLLQPYINPSAPPPHDPQAASASPQYPTSSSIDPPVLSKHTDSLLYQQASRHYLQQQLELEQQHTVPQPLRHQWSPCPPLPQLYPSQADRMAAPAPCISAEEQAAIDTLSRHASLVTPTYLSREEAQLLMSGTQTTQPVHLQGLNTVEQLLLKEHLMQAGAMEKRIIYENPNLQPLGQAMARTSTSPGADVAGGGGAMPRSYAEETCSTPRPRWTPTQEQIQILESIFNSGTTTPSRDMIVDIAAQLRNYGNIGEANVFYWFQNRKARAKRKLQQPA
PVVSPAVSASLPPSTSHASSSS
>Azfi_s0014.g013545 WUSCHEL-related homeobox [0.132]
MTNKIKHGNVGDVSILMKNEEPTVKKGASYNTGGGAIIPTSSNNSNANSTSSNSGACEVI
AASSVMRPRWCPTTEQIKILEAVFESGTTTPSRDMIVEIAECLKQFGHIVEANVFYWFQN
RKARAKRRRLKLQPSYASATIIDGEVTDALLTSTLFNSSSPPPLVDALGHQDQYKYQYLH
AQLAHQTFHQPRPTSNLPNMNFNPNPNPLVSNEHVHTPQTHTNKAIKLVPKGVPNNAQVQ
TPHINKSLMFDPQHVHKYTPLDPYIANNIKVNENYYPDPPMSTSLNMPLKRTWMEALDQA
VDFVFPSVQNPDPQHHDMAHDEFHTSSTPNSSLPSKITLQGNEIGKTSKLTKGNATWSND
ISNTYCFGDNKQSYNIDHNLQELNVIVPTTSELVLSHFSPSLHCDDLPLWEALVPYTIG
>Azfi_s0123.g048427 WUSCHEL related homeobox 8
MIVDIAAQLRRFGSIAEANVFYWFQNRKARAKRKLLQPPPPPMPPPIPPPPIPSSSSSSP
PPSNNSGNLNSAPPASASISGDQQLPPAARSISPSGSPGFIEYHQIREPGHLKGLASAID
TSPTSTSSESHHLLSILNPADDRHHLINVLEPPPPPPPLQPQSSKTRRTSGAGGRAMNQA
AAAPPPPTNFMLVGGGSGAMMGGGNGNGGGGPHFDRIGNTRDSTSSDSPSSSTSIGLSMM
ISPAAAGGGAGGGGGSVAGHHHQLIDPRISLSLAPPAASSSSPSSSSSHYHHHHHQQQQQ
PQPQPQPQLIHQHHTHHHHQAQLIMNIPPAPLQMDPIPSRTYNNMIMNLPKDSSAREYPI
FDSAFFSHTQDGGDHHHHEQILAHNQMATRFTSSNNPGSENPNIQNPNMQNPNILNPNMQ
NPDQQQQELEFWDGLDASSAPSSAAHHHHHNHHGWGSK
>Azfi_s0051.g031311 WUSCHEL-related homeobox [0.132]
MVLGGPDPCLGPSMGTSTRWTPTQAQLEELHAWFYVGGVRTPSASQISRITAQLRAYGRI
EGRNVFYWFQNQKARERKRAMAQQKLEQDQRQGVQEGQGQGQGQGIGQGQGRSQGHTIQL
GQSGDKYVGAQISCTTASTAFSSSPDSIHDTERVFCSNNSGSTPPNLAASSSAGGAIDDD
DDDEDGDGGKDLGLLMELFPLSSDLPLHHQAHHHEYNRFIPNPNHSHHYSYSYNPSSAYS
SNSALFSSSSSSSSSSSFSSSESSSSSCTHHQPAPYNHHLISINSTVPHHDLQLDLNLAL
NHS
>Azfi_s0386 WOX8             
MFPGRDGDSEQRPRPNVVYGEEHGMDVIRPSPHLLNSQHAPNSTVNGPHHHGISVARHSLQQYRDLPSMEQDHDHATGFHQQFQLSSLPLNSPNSASDSQSLTDHMVAPYKPNSSGRHANYILSNMDEDALLMNPASSSSSSFLQQADHTGLNASVSGYTTAYNHSQRDQILQSLQRSNGLLPASDQTQLQLPREQLYHPLSNSAGYGIDHYNSNNGNNNSNNHVLMSLRAGNYSYGGSGSSSKNQFYGTGNYSLPYPFDLRMLHDNAGPVNKDDLHELRQAEYGAILSPLQQAALPSAYSNSVLSKTLENIGRSTGSYSAATANANASTALTATGTLKPMGARDQSFEEVCTPRPRWCPTQEQIQILESLFISGTTTPSRDAIVDIAAQLRKYGTIAEANVFYWFQNRKARAKRKLQPPPHQSQSQSHAIHTGNAMDPHQSHPHHQQNKQPSSSSSSADHRHHHHQHYRCDSDASPVELVEMKKKQQQQHKSRKVQPAQKPRTNSNSATRSTASNTTASGSEQSLDKGSGGGGGGGGACSSMVTPYPSLLPAQLTQSDRLCSSAQTPSSVNSSALHLVEEAISEPTSYNVATASGSKNPDVQVSIDSACTLAVPSESTAATSAERPDHSTSSTFLHWPLQQYVNQEERHRSAELHHHSSRTCADHTTDDDAVTTPAARHPYDMNKLMSFHGSMAPFFRRPDAAATSALPSCDSNAANNYGMILNTVDHSRISLSLAPPAQHQLQTGPPPLLQDSCSHMSASDHNSSSPSPSPIHPHPLAIGRSYEDHPPDHQFLQATMNKGFLLVNDTSREKSLGEEEAEEGGGAVMLDMAAATRNNTYSSSSNQVLIPAGNNNCSINTVLHDDQNVVFPRLESSAASARPLIVTG
FEFNELGTTIPSSSHLHPSHSTQSSLPNLGRSSERPKLRSSSPMATLPSEDHLQLWEEIDPCGSLSNWPANAPARPQYSPHESS
>Azfi_s0078.g038164_WUSCHELrelated_homeobox_0.132 (AfWOX_1)         
MLNSNSIKLNHYNSSSSCTGGGLSKQFNNLSTSAHRHHHDSTLIMQQPVLWTHDGVLGDMDRGEEEALGSGMAGMASHDNVVVARDEPGGGGGHNTVVPGTSSSSSSSSSSSSSSSSSSSSSSSISMGGVCTPRPRWCPTAEQIQVLEALFNSGTTTPTRDMIVEIAACLKQFGGIVEANVFYWFQNRKARAKRKLRMQQHAASALSNNYNNNNNNNNNNASSSSASSTSSASSSMPKLFTPTTHLYAYNSSPPSSSSSPSSSSSSIHAPNDNHAFHDNDDPHPHHLYKNITTNPSTYGHHHHHPHDLFNNHTAMNTISAGTNGSNDPLMKYPAACTSTQFYSMPAADGDNMHMIMHVPATTSSSMSSTMSPSRMMMTMMMPTCTWAVCEPTPTRTLAPASTGPPDCITSRDSSSTGPMPSSAYTSATPSAFLCPGPATLMATDPYSDQCP
AVNLPLWEAVAPYTILDNN
>Azfi_s0288.g063190_WUSCHELrelated_homeobox_13_0.441   (AfWOX13_1)   
MAHLLDGGDGNGDGDGNAKHRMNIDGAEIAVEKTEEEDEEEEKKKKKKKTEEEEQGVVGSDQDEVKNMLLEGKILHIAQEISPILIINSPPPPPPDDPPPVQGSSSMCISASESDACKNTNNGSSSQNHALTVDQHHAIKKEADRIATTATSACAHSAQVSSGVTIANALPSFSSSSSPDRILKASSHGVDHKKDKTNQHYDNNINNKSSAAITTSQMTVITTSPMTTKVAPPSEAEPVPSSSSISSSIGTNNYLLKCGRAMTDEQLETLRRQISVYSTICNQLVEMHKALMAQHAFLPNMMVANGHHPQPSSYDSSGANGGGRTVSGRQRWTPSQLQLQILENLFERSNGTPSKQKIKAIAAQLGQHGSISESNVYNWFQNRKARAKRKQQHKEGESEVEPEEMDVVRKDKRAASDSMMFHQDQSNEYGRSIGSYTSSSLIRNDSLTGSIIRNDLLTHASGSSHMVTENGAEDSNMKSRDDPALYGEGLLLQRNERDFSSIVVFIDGKPWEVPSTTLDLRGSFGDGLALLDSHRQTLITVATVKRVSQSSA
INLSLTIC
>Azfi_s0251.g060288_WUSCHELrelated_homeobox_13_0.441   (AfWOX13_2)   
MDLSAIASSTGSSIGSSSSKETIAHNQMVMAGGGEGNGSFSAPPPPPSTSRFMTVSASENHGASIRTTDGGGPSSTTTNTNNATTATTVVVRGQVMTDEQMETLRRQISVYATICQQLVEMHKATMAQQNAMSGPRYGQWTTLDPTFHSMGQKFTSRQRWTPSQTQLQILEKLFQQGNGTPSKQRIKEISVELSQYGQISETNVYNWFQNRRARTKRKQQAGGVNNAESEFDTDVDSQEEKKPRMDRDLSHDSLGAGHYATNSQNWGAAEHQPSDATRKGLESSQRLAAVEEFADADALSNRISWEVATTTHDGKLDHIGTSTSQECQIAMMETGKPVQKYK
TFNLPEYVVITDLIV
>Azfi_s0343.g065738_WUSCHELrelated_homeobox_0.132 (AfWOX_2)         
MSHYNNNNNNSKNHNHSSNMSSTHSYNWYKLYEHHNNPVPEDVRFHWRPAADTVSLQPPQPPTAANGNNCQTAAAAAASLARMRVLYDYRAPAGSRWSPTAQQLQELQALFHMGGLRTPTTAQISRITARLRRHGRIEGRNVFYWFQNQKARERKHRSMSAASSALKAPQAAMDQEEAAVTLKAPQADQDQDLDLQTRSSIPVPAAAPPKKKKTQTQTQTQTQTSLGFHDPCPAIHHHTVSALPLDEINPPNLEMVQQAPSILHSAAGPGEIENANVHPSAGPNESVDPNTSSISKSNSSPYSMHCLYDDLVVDDHEMSPTLQLQRYNHHQIVSKPVALMQLFPLSPLNVDPHDQLVMKCNTFNDVVMQPYIDHLQSYTTSPTTTASSSSNSNGWSEA
LMSSHVAASKSTSLCNPNWLDLKLAMNY
>Sacu_s0053.g014086_WUSCHELrelated_homeobox_0.132  (ScWOX_1)  
MCCCSSGSTTGSSASVFVGFLPPADHEHHLPQMATADDTGESPNAASSVNEPAEVVPGTRSSIDPFLISPHIDNSRDNYRLPCDAAVSAAAAAIRLRQSSDRTIVPVHDRSASTTMFVRQLPSKAQQQQQIISVSTAIDMVAAKEQYWSLCRYGDCAANSTVARAKEQSYDYVEEDMSVIVSTAAEISTVPYDSNGNGPRRATADQKVENNMLPPNLPTMLGRNQLRNGGGAVDSMDEPRATLSLSDCMPRPRWCPTQEQVQILESLFNSGTTTPSRDMIVGIAAQLRKYGTIAEANVFYWFQNRKARAKRKRQQLQQQSGDGEDIICGHDPRLRSSPSAASNNIVDGIDINERKSSPPTATKKKKKMKKESCRVKSTTTTIESVPTTKNVINCSNIETAKNIWHASLSLTPSASASAVPLSACSRSFQGAGVAAPHEAKGTVGSLCYNNASAPAHYEKLLLPPYQASSWVSMDMMQQHRMAMASGPPCLLQHTASSPVLSAPAGEFDMQQHLAGGGGAAIQGSVHGGMMSVSVGQPAAGVAAAAAGQTVWKTGRGAAGEWAVRERQRRRLMTSGEEMGGGSVVRATSQGLVLISPGAAGYSDGHDVASPADMALRPPFFNDTPP
YVISQAPSHATFEEPNYPPSYLTSSSAAAAAPLLPLESEDHPQLWG
>Sacu_s0036.g011598_WUSCHELrelated_homeobox_13_0.441 (ScWOX13_1)
MDLSNLSMPGSHSQDPPPHSKMLASSPSPSLRGIGVSPPSSSPPLRVLPSSENPSASRITDAAPSQMNFGGVRGQVMTDEQMETLRRQISVYATICQQLVELHKATVAQQNAMAGSRYGQSSLDPSFHGAGQKFTSRQRWTPSQTQLQILERLFQQGNGTPTKQRIKEISIELSQYGQISETNVYNWFQNRRARTKRRQQTGAANNGESEFDTDVDSQDEKRTRMDRDVSHDSLGAGHYETDSHNWESNPEYKPSENMSKGLQSSQRLPVAEDVTAPFHKSDVDGHASASLNCTLWEMGAAAHEGKPEHVAASATFQGCQTIVTINGEPVQNYKNVPELRPSLMCYNCSA
GKCAQVKRKYLKQFALKQCE
>Sacu_s0087.g018454_WUSCHELrelated_homeobox_13_0.441 (ScWOX13_2)
MMMSGQQPLFDSVLGSRASGRQRWTPSQIQLQILENLFEKSNGTPSKQKIKAITAELGQHGSISETNVYNWFQNRKARAKRKQQHKDGESEVEPEEMDLRKDKRAAVEMLQENNGFGRDQRDFCTIVVFIDGKPWEVPSTTLDLRGSFGDGVALLDSQRQIVHTDENGFTTCPLHASENYTLIRSTVYPRFNIIPHILQR
WKIRIYADNSFTS
>Sacu_s0125.g021660_WUSCHELrelated_homeobox_13_0.441 (ScWOX13_3)
MRAKTKQDSSMASPSHSRVDSLTDSNLPSSPRIHILHADAQPSSVYSPILPPGQVMTEEQLETLRRQISVYSTICKQLVEMHKAMIAQQSSLPGLWFGQTIPLDSSSLHSFGHKLTSRQRWTPSQTQLQILEKLFDLERGTPSKQRIKEITAELSLHGQISETNVYNWFQNRRARMKRKQQLCSPNNGESEIEIECNSPEEKKIKIENYSNDGCVESSQKNGIRWPVNMDERHGMPETCNFEDVNQPSQLGHARVLTAESQEWGMPFPGHESKPGIIEPHKLQGSKAILNGL

>Sacu_s0032.g010780_WUSCHELrelated_homeobox_13_0.441 (ScWOX13_4)
MELDSRGFLQDINCHEITDALPQPDINVPRFSMAPFPHPLQFDPGCQPYMNQQHIVQIMASQCQMVMTDEQLETLRRQISVYSTICQQLVEMHKAIMAQHGAASALWWGQSPSFDPSLHTIGHKLASRQRWTPSQTQLQILERLFEQENGTPAKNRIKEITVELSQHGQISETNVYNWFQNRRARTKRKLQLVGSRNHGESEPDTDLDSPIEKKKATRSMSNAGFET

>CrWUL                                                     
MREYVRDPSVNPSNESHGVHGSRDDIARCGNSGAAVSPKGFILEGNTQSAEHFYEHDVVPARMWSLYGYNAPRGTRWSPTTEQLRELLNIYHIGGIRTPTTAQISSITARLRHYGRIEGRNVFYWFQDQKARERKRRLQLQSRDAGCDPSRGREDPQRNNLVQIQLNRDVDDPDLRSTAERKHFREGDVTTGSASCDGAAKENMVMSTMLSKRRKPQAFISDATHEVALPYKDATKSSISSISAGFDARLPADLPEYHECCREGSNAVAKEKRLMNTLLTNTRQSQALKCDSSGEMMMPLRSTLDRRASLEASVPAEMHSYHENCRAEEYDASCCEAHEPADTGNVTQIELPTVRQPQICNLIREKAYFPNETLQWSTSGQFVGRHTCISAGNIGNQIECDSNVASIPFHRACVFTVFVEEDEKSGVSDAEASVSTPLLGSSIAMTSSNAHQEYYHGSSPVPVRNILSPCRSCSPEILDSTIERHAVPIIHLHEGQADLSRTTGESPSAAFIAQNGLEFHHSLTTLPLFPLSPSLSTKFHSISSNSASHIRPLTVLSNLQSD
YGTTDLSPSATPCISRREALLELKVSVLP
>CrWOX13B                                                  
MYGHASPLDSALNTMGQKFTSRQRWTPSQTQLQILEKLFQQGNGAPSRQRIKEICAELSQYGQISETNVYNWFQNRRARTKRKQQGVANGESELDTDVDSQEEKRVCTDRDLPNDGVAFQIQSSSQAREHAEYDLHYDAQKRPQSSQRVSALGESPLALNKAEGDDGVSTTMGLRMNIPRASN

>AtWUS                                                     
MEPPQHQHHHHQADQESGNNNNNKSGSGGYTCRQTSTRWTPTTEQIKILKELYYNNAIRSPTADQIQKITARLRQFGKIEGKNVFYWFQNHKARERQKKRFNGTNMTTPSSSPNSVMMAANDHYHPLLHHHHGVPMQRPANSVNVKLNQDHHLYHHNKPYPSFNNGNLNHASSGTECGVVNASNGYMSSHVYGSMEQDCSMNYNNVGGGWANMDHHYSSAPYNFFDRAKPLFGLEGHQEEEECGGDAYLEHRRTLPLFPMHGEDHIN
GGSGAIWKYGQSEVRPCASLELRLN
>PpWOX13B                                                  
MTEEQLETLRRQISVYATICQQLVEMHKASVSQQASLPGILAGGQIVSMDQMTGTPTHKSTARQRWTPSQHQLQILEKLFEQGSGTPNKVRIKEITAELSQHGAISETNVYNWFQNRKARAKRKQQLVTPKDGESEADSDGESPKEKRTRQKGDQNQDESVGIGDPHGGGSFDGAGNGVPEQKAVNSDQQDATSSALLHPQADTKPDISSFNRGAGFDPYNMPQGIPPMMS

>PpWOX13A                                                  
MTEEQLETLRRQISVYATICQQLVEMHKASVSQQASLPGILASGQIVSMDHLTGTPPHKSTARQRWTPSQHQLQILEKLFEQGSGTPNKQRIKEITAELSQHGAISETNVYNWFQNRKARAKRKQQLVTPRDGESEADTDVESPKEKRTRQEGEQNQDESGGVGDTNGGGNSDGAGNGVPEQRAANFDQQDAASSALLHSQTDTKPDISSFNRSAGFDPHNVSQGIPPMMS

>AtWOX13                                                   
MMEWDNQLQPNNHHSSNLQGIDVNGGSGAGGGMYVKVMTDEQYETLRKQIAIYGTICERLVEMHKTLTAQQDLAGGRMGGLYADPMMSSLGHKMTARQRWTPTPVQLQILERIFDQGTGTPSKQKIKDITEELSQHGQIAEQNVYNWFQNRRARSKRKQHGGGSSGNNNGESEVETEVEALNEKRVVRPESLLGLPDGNSNNNGLGTTTATTTAPRPEDLCFQSPEISSDLHLLDVLSNPRDEHLVGKMGLAESYNLYDHVEDYGMSG

>AtWOX12                                                   
MNQEGASHSPSSTSTEPVRARWSPKPEQILILESIFNSGTVNPPKDETVRIRKMLEKFGAVGDANVFYWFQNRRSRSRRRHRQLLAATTAAATSIGAEDHQHMTAMSMHQYPCSNNEIDLGFGSCSNLSANYFLNGSSSSQIPSFFLGLSSSSGGCENNNGMENLFKMYGHESDHNHQQQHHSSNAASVLNPSDQNSNSQYEQEGFMTVFINGVPMEVTKGAIDMKTMFGDDSVLLHSSGLPLPTDEFG
FLMHSLQHGQTYFLVPRQT
>AtWOX11                                                   
MDQEQTPHSPTRHSRSPPSSASGSTSAEPVRSRWSPKPEQILILESIFHSGMVNPPKEETVRIRKMLEKFGAVGDANVFYWFQNRRSRSRRRQRQLQAAAAAAAATTNTCDQTMMVSNSLPHHSGSDLGFGGCSTSSNYLFASSSSSYGGGCDNQSNSGMENLLTMSGQMSYHEATHHHYQNHSSNVTSILCPSDQNSNFHYQQGAITVFINGVPTEVTRGGIDMKATFGEDLVLVHSSGVPLPTDEFG
FLMHSLQHGEAYFLVPRQT
>AtWOX10                                                   
MEQESLNGRYGSRVMTDEQMETLRKQIAIYAVLCDQLVFLHNSLSSVPLLSSGMNPMRGEYFDPMVASSSAHGMSTRPRWTPTTTQLQILENIYKEGSGTPNPRRIKEITMELSEHGQIMEKNVYHWFQNRRARSKRKQPPTTTITSSQADDAAVTTTEERGRCGDDSGGFESYEHILFPSPDLGIEHLLNRDKFID

>AtWOX9                                                    
MASSNRHWPSMFKSKPHPHQWQHDINSPLLPSASHRSSPFSSGCEVERSPEPKPRWNPKPEQIRILEAIFNSGMVNPPREEIRRIRAQLQEYGQVGDANVFYWFQNRKSRSKHKLRLLHNHSKHSLPQTQPQPQPQPSASSSSSSSSSSSKSTKPRKSKNKNNTNLSLGGSQMMGMFPPEPAFLFPVSTVGGFEGITVSSQLGFLSGDMIEQQKPAPTCTGLLLSEIMNGSVSYGTHHQQHLSEKEVEEMRMKMLQQPQTQICYATTNHQIASYNNNNNNNNIMLHIPPTTSTATTITTSHSLATVPSTSDQLQVQADARIRVFINEMELEVSSGPFNVRDAFGEEVVLINSAGQPIVTDEYG
VALHPLQHGASYYLI
>AtWOX8                                                    
MSSSNKNWPSMFKSKPCNNNHHHQHEIDTPSYMHYSNCNLSSSFSSDRIPDPKPRWNPKPEQIRILESIFNSGTINPPREEIQRIRIRLQEYGQIGDANVFYWFQNRKSRAKHKLRVHHKSPKMSKKDKTVIPSTDADHCFGFVNQETGLYPVQNNELVVTEPAGFLFPVHNDPSAAQSAFGFGDFVVPVVTEEGMAFSTVNNGVNLETNENFDKIPAINLYGGDGNGGGNCFPPLTVPLTINQSQEKRDVGLSGGEDVGDNVYPVRMTVFINEMPIEVVSGLFNVKAAFGNDAVLINSFGQPILTDEFG
VTYQPLQNGAIYYLI
>AtWOX7                                                    
MSSRGFNIKARGLCNNNNGGGGTGAKCGRWNPTVEQVKLLTDLFKAGLRTPSTDQIQKISMELSFYGKIESKNVFYWFQNHKARERQKCRKISTVKFDHRQDTDLSKPRRDNVRRHQLPAKVCKVEEKMIETLQLFPLSKVERVRANVTAASHNEYTREQAYTTAFSTFSTCGAEMEHSP
LDLRLSFL
>AtWOX14                                                   
MVKKKKEKEKSKEIEEMDREIQNGAYSGRVMTEEQMEILRKQIAVYAVICDQLVLLHNSLSSYHPLSSGVRPMVGGYFDPMGASSSSHRISTRHRWTPTSTQLQILESIYDEGSGTPNRRRIREIATELSEHGQITETNVYNWFQNRRARSKRKQPQTTTANGQADDVAVTTEERRSCGDSGGLESYEHILFPSPDLGKKII

>AtWOX6                                                    
MGYISNNNLINYLPLSTTQPPLLLTHCDINGNDHHQLITASSGEHDIDERKNNIPAAATLRWNPTPEQITTLEELYRSGTRTPTTEQIQQIASKLRKYGRIEGKNVFYWFQNHKARERLKRRRREGGAIIKPHKDVKDSSSGGHRVDQTKLCPSFPHTNRPQPQHELDPASYNKDNNANNEDHGTTEESDQRASEVGKYATWRNLVTWSITQQPEEINIDENVNGEEEETRDNRTLNLFPVREYQEKTGRLIEKTKACNYCYY
YEFMPLKN
>AtWOX5                                                    
MSFSVKGRSLRGNNNGGTGTKCGRWNPTVEQLKILTDLFRAGLRTPTTDQIQKISTELSFYGKIESKNVFYWFQNHKARERQKRRKISIDFDHHHHQPSTRDVFEISEEDCQEEEKVIETLQLFPVNSFEDSNSKVDKMRARGNNQYREYIRETTTTSFSPYSSCGAEMEHPPPLDLRLSFL

>AtWOX4                                                    
MKVHEFSNGFSSSWDQHDSTSSLSLSCKRLRPLAPKLSGSPPSPPSSSSGVTSATFDLKNFIRPDQTGPTKFEHKRDPPHQLETHPGGTRWNPTQEQIGILEMLYKGGMRTPNAQQIEHITLQLGKYGKIEGKNVFYWFQNHKARERQKQKRNNLISLSCQSSFTTTGVFNPSVTMKTRTSSSLDIMREPMVEKEELVEENEYKRTCRSWGFENLEIENRRNKNSSTMATTFNKIIDNVTLELFPLHPEGR

>AtWOX3                                                    
MSPVASTRWCPTPEQLMILEEMYRSGIRTPNAVQIQQITAHLAFYGRIEGKNVFYWFQNHKARDRQKLRKKLAKQLHQQQHQLQLQLQQIKPKPISSMISQPVNKNIIDHHNPYHHHHHNHHHNHHRPYDHMSFDCCSHPSPMCLPHQGTGVGEAPSKVMNEYYCTKSGAEEILMQKSITGPNSSYGRDWMMMMDMGPRPSYPSSSSSPISCCNMMMSSPKIPLKTLELFP
ISSINSKQDSTKL
>AtWOX2                                                    
MENEVNAGTASSSRWNPTKDQITLLENLYKEGIRTPSADQIQQITGRLRAYGHIEGKNVFYWFQNHKARQRQKQKQERMAYFNRLLHKTSRFFYPPPCSNVGCVSPYYLQQASDHHMNQHGSVYTNDLLHRNNVMIPSGGYEKRTVTQHQKQLSDIRTTAATRMPISPSSLRFDRFALRDNCYAGEDINVNSSGRKTLPLFPLQPLNASNADGMGSSSFALGSDSPVDCSSDGAGREQPFIDFFS
GGSTSTRFDSNGNGL
>AtWOX1                                                    
MWTMGYNEGGADSFNGGRKLRPLIPRLTSCPTAAVNTNSDHRFNMAVVTMTAEQNKRELMMLNSEPQHPPVMVSSRWNPTPDQLRVLEELYRQGTRTPSADHIQQITAQLRRYGKIEGKNVFYWFQNHKARERQKRRRQMETGHEETVLSTTSLVSNHGFDKKDPPGYKVEQAKNWICSVGCDTQPEKPSRDYHLEEPANIRVEHNARCGGDERRSFLGINTTWQMMQLPPSFYSSSHHHHQRNLILSPTVSSNMSNSNNAVSASKDTVTVSPVFLRTREATNTETCHRNGDDNKDQEQHEDCSNGELDHQEQTLELFPLRKEGFCSDG
EKDKNISGIHCFYEFLPLKN
>CrWOX13A                                                  
MNQMNAQQSIGTSPLKTSESHSKDAGAGDSCWKAFPAAVTPAANGVSVSKSSATDKACSRDYRKYGCVMTDEQFEMLRRQISVYSTICNQLVEMHKALMTQQAFIPNMALVPGQQLPLDPVLVARSNGRQRWTPSQSQLQILESVFETSVGTPSKQKIKEITMELGKHGPISETNVYNWFQNRKARAKRKQQHSMKDGEHCEMEMEEGTEMFRKDKRAAFDMLQKINRLGSIGRKSNFNESSSINSMFHGSSTLQTHFNPHVHDAEESLFDDEMLHSSDPVRELSNIIIPIDGKPWEVPSTKLDLRGSFGEMSALMDSRRQVIPTDERGFTTRPLCAGEN
YTLIKLNNGIV
>CrWOXB                                                    
MVFHLAFENHVRQHLLQLQMMSGSASDQLSQMNATNPQQAAMYLYCLGRLTPPILGHGARKQWRNLEYKLFEQVGIGDEQHGAGGEGGSSSSASSHGTANTSGACTPRTRWCPTPEQINVLETLFNSGTTTPTRAMIVDIASCLNQFGSIVEANVFYWFQNRKARAKRKLRMQAQLHQESAGATSISASSSPTNGFYMNELKQSNHLLCRSAL

>SkWOX11A                                                  
MPPRRNRRVTRPLSEQQLEQQEGELLRQHIRFRDFVVDPMAVHPNPRREEDQQRHSQKRWCPTPEQKECLEAFYHNGDYSSSRIPEITEHVSRFGQVEKCRVYYWFQNRKSRDKRRAARAQTELENLLQQEEAAPEEQPVVVQAHQEAFGAAAEEDHHPIVLEGALHPGPGLPPLAIDEQQQQRPLAAASTSYAPQPPEYAGATWMAYPNDYHMADYVQWQNLNGRGF

>SkWOX11B                                                  
MLPCQESRPLPEQQLDKQEGELPTQHTEVQDAVDPRAIRPNRRRGQRLWRPTLEQLDCLEAFYRTNDYAPNRIPVITEMVSQYGHVEKCQVYYWFNKRRSRDMRRAIFLKQVELQQQLQQ

>SkWOX11C                                                  
MEAPGTVEGTLLRQDLPKPAGLPSTSDSSRVMTEEQLSQFAEQIKQFSEISRRSIEKQKAKLDAERDRRSHKSGFRGAGAERPPGATRPRWKPTTVQISILEYIFENSDLLPGDKDITVITNGLRLYGPVEEVNVFYWFQNRRARAKRTAATATATTPSGSAA

>SkWOX13A                                                  
MPYDPVTGMQKTSSRQRWSPTQIQLQTLEKIFEEGRVTPNKQRIKEITSELSRHGPIAETNVYNWFQNRKARAKRKQASSLLQNHNSNNVNSSSREDSEADTDGDSPENGNNNNNSNNSYKRSRHHFHHAHHHQRHHHQQQRQHL

>SkWOX13B                                                  
MEHLSIPQHQLQFEDRVFDDASWIHQQQHQAPVAEHLLVMTEEQLETLRRQISVYATICQQLAEQQKATLNEQHLQQQQQHCFFNAAGLHDPRATIMMHKSSSRQRWTPSQNQLHILERLFKQGNGTPNRQRIKEITSELSQHGQISETNVYNWFQNRKARAKRKQRHLVSSAAQLQQQQQKQLKHTEAECSSPNDNSKSRFSEELEGSSSEVSPQQQQYSVVVYNGKAWKVKPGRLNVWSNFGDKATLLDPRGQLFPIDECGMTCQPLQPGAAYT
VAGTGLSDGTLDCVC
>SkWOX13C                                                  
MEMISWSNQSPDPQDLPSSPTNPSPAVTQPRKPRHRWTPSRNHLSILERLFKQGTGTPNKQRIKEIATDLVQYGEISEANVYNWFQNRKAKEKKLMSQSGSAHLRHDGEAEIEAVAPREKRRRMDIDEIINPRPSRLSQELEGAKSTVKTEADVDLDEQNAVTEEGSRDNICATNLEGKERRRSFSETDAKRTKTDENCDEEEVDLLLKLKDPVQDLDELCLRGGLPIPFYKVQSTPHKSTQYLYTATVQICTLRNERSAVGTPSVDYNEAK
VSAASRMLGRLYLERSRLYSNA
>SkWOX13D                                                  
MIPMETGTTSSSSSDVNPQLIDPDSSLERPAYHPHYGVVITPYQLQLLRDQIASYATICLKLIDMHKALVNGYHGSTNGNTEVNHGRVPYNNMSDDQMSELEREGEHDQGRVISRKKNLVSGSGNGNLTKAGTTRHRWTPTQTQLKILEDLFGVHGMNNTPNKRRVSEITADLAKHGPISESNVSNWFQNRKARYRRLLRS

>SkWOX13E                                                  
MEAEHEMLAATGADVGATPAMVKVRWKPNEEQLRILVRLFEEEGDSINKQRIKEIAVELGRQGDVTEANVHNWFHNRKARAKRKQRLALRPCQSADSRKRLRAQHHPQALLPELTSPSEDLRSALRLPSDGVTLAYESSMAALTTVPTNFSASDNGLGLAVDEPIPCRYPVWKSHALNLHPSLVSSRGFSPMDRDSESKTITDDDASATTESEEEDSRKLVALKSSSVPKRGKGTMIRRPAANGGTKGRISDIMTSLEKNTETYEQDLRALFAEIVKRLGTGTAKVMLSRRGSSSDSDTASPPRHRASASSPIHHAVTTDLTQQRYICGTAYSQEPQEITPFRKQISAFPNSSEDSGDVETDVEEEFRIVWSSPKQAEERAQKQQQQARTRRETPAKMMAAEGEKVNIVLTDGKPSGPEGTWWNSMLRHSALLFLDISIPHIGLQPEEGLSRIRDYLNSKFVYTGGSLDDAYLKKQVAKALNFRRHKVMRLIEQGASRPNNISEEQWNALIKYYADPKRREKSDKQRAALKALNMNNH
LQHAKQQEQTIQQELVCHQQHQCELGDPDHDDQDAF
>OsWOX3                                                    
MPQTPSTRWCPTPEQLMILEEMYRSGVRTPNAAEIQQITAHLAYYGRIEGKNVFYWFQNHKARERQRLRRRLCARHQQQPSPPSSTVPPAPTAAAAGAVVQVHPAVMQLHHHHHHHHPYAAAAAAQSHHLQQQQQQQAEWPAAVDYCSTASASASATAADMAIPPCCRPLKTLELFPTKSTSGGLKEDCC
SSSKSSSCSTSTN
>OsWOX13                                                   
MTLLAVIVFGGGGGGSRSSALPSLSTGVAGVEGSATGPWLPESLTLNAATHRIPSTSPLSIPQTLTITRDPPYPMLPRSHGHRTGGGGFSLKSSPFSSVGEERVPDPKPRRNPRPEQIRILEAIFNSGMVNPPRDEIPRIRMQLQEYGQVGDANVFYWFQNRKSRSKNKLRSGGTGRAGLGLGGNRASEPPAAATAHREAVAPSFTPPPILPPQPVQPQQQLVSPVAAPTSLSSSSSDRSSGSSKPARATLTQAMSVTAAMDLLSPLRRSARPRQEQRHV

>OsWOX2                                                    
MAPAVQQQQSGGGGGSTGAAAVGSTTRWCPTPEQLMMLEEMYRGGLRTPNAAQIQQITAHLSTYGRIEGKNVFYWFQNHKARDRQKLRRRLCISHHLLSCAHYYHHHLAAAAAVVPPPQLLPPLHPSSSSSSCGGGLIDHANSLLSPTSATTPTSAAAAAAAAAYTTSYYYPFTAAAAPPPPRTSPAASPLFHYNQGGGGVVLPAAEAIGRSSSSSDYSLGKLVDNFGVALEETFPAQPQQPATTMAMTAVVDTTAVAAAAGGFCRPLKTLDLFP
GGLKEEQHDVV
>OsWOX12                                                   
MASPNRHWPSMFRSNLACNIQQQQQPDMNGNGSSSSSFLLSPPTAATTGNGKPSLLSSGCEEGTRNPEPKPRWNPRPEQIRILEGIFNSGMVNPPRDEIRRIRLQLQEYGQVGDANVFYWFQNRKSRTKNKLRAAGPAAAPLTPPRRHLLAATSSSSSSSDRSSGSSKSVKPAAAALLTSAAIDLFSPAPAPTTQLPACQLYYHSHPTPLARDDQLITSPESSSLLLQWPASQYMPATELGGVLGSSSHTQTPAAITTHPSTISPSVLLGLCNEALGQHQQETMDDMMITCSNPSKVFDHHSMDDMSCTDAVSAVNRDDEKARLGLLHYGIGVTAAANPAPHHHHHHHHLASPVHDAVSAADASTAAMILPFTTTAAATPSNVVATSSALADQLQGLLDAGLLQGGAAPPPPSATVVAVSRDDETMCTKTTSYSFPATMHLNVKMFGEAAVLVRYSGEPVLVDDSG
VTVEPLQQGATYYVLVSEEAVH
>OsWOX1A                                                   
MDHMQQQQRQQVGGGGGEEVAGRGGVPVCRPSGTRWTPTTEQIKILRELYYSCGIRSPNSEQIQRIAAMLRQYGRIEGKNVFYWFQNHKARERQKKRLTTLDVTTTTAAAADADASHLAVLSLSPTAAGATAPSFPGFYVGNGGAVQTDQANVVNWDCTAMAAEKTFLQDYMGVSGVGCAAGAAPTPWAMTTTTREPETLPLFPVVFVGGDGAHRHAVHGGFPSNFQRWGSAAATSNTITVQQHLQQHNFYSSSSSQLHSQDGP
AAGTSLELTLSSYYCSCSPYPAGSM
>OsWOX4                                                    
MRLHHLHVAYLDHKASSSSSSPAPPSISPSSIPGSAAFPAFSFKCLRPLAPKISLPEPRKMIAPPDFVVPRARNASKLLNYTVQVPAAGTTRWNPSAEQIKVLEMLYRGGMRTPNSVQIERITEELGKYGRIEGKNVFYWFQNHKARERQKQKRAALLTLSTLDPSLLPATANETKEAPEKKEKDVEDGLASCKRRCKAWGDGAGDGDAVVATEAAGGCTDEVTLELFPLHPQGKA

>OsWOX5                                                    
METTTTTLGGGGGGRAGGFSDPPSPLSPPLSPASAAAAALANARWTPTKEQIAVLEGLYRQGLRTPTAEQIQQITARLREHGHIEGKNVFYWFQNHKARQRQKQKQQSFDYFSKLFRRPPPLPVLHRPLARPFPLAMAPTAMPPPPPPPATTTTAACNAGGVMFRTPSFMPVATNNASYYPQQQTPLLYPGMEVCPHDKSTAQPPATTTMYLQAPPSSAHLAAAAGRGAAEAEGHGRRGGGAGGRETLQLFPLQPTFVLPDHKPLRAGSACAAVSPTTPSASASFSWESE
SSDSPSSEAPPFYDFFGVHSGGR
>OsWOX9                                                    
MEALSGRVGVKCGRWNPTAEQVKVLTELFRAGLRTPSTEQIQRISTHLSAFGKVESKNVFYWFQNHKARERHHHKKRRRGASSPDSGSNDDDGRAAAHEGDADLVLQPPESKREARSYGHHHRLMTCYVRDVVETEAMWERPTREVETLELFPLKSYDLEVDKVRYVRGGGGEQCREISFFDVAA
GRDPPLELRLCSFGL
>OsWOX7                                                    
MASSNRHWPSMFSAGGGGYSLKSSPFSSGRSIDLERVPDPKPRWNPRPEQIRILEAIFNSGMVNPPRDEIPRIRMQLQEYGQVGDANVFYWFQNRKSRSKNKLRSGGTGRAGLGLGGNRASAPAAAHREAVAPSFTPPPPILPAPQPVQPQQQLVSPVAAPTSSSSSSSDRSSGSSKPARATSTQAMSVTTAMDLLSPLAAACHQQMLYQGQPLESPPAPAPKVHGIVPHDEPVFLQWPQSPCLSAVDLGAAILGGQYMHLPVPAPQPPSSPGAAGMFWGLCNDVQAPNNTGHKSCAWSAGLGQHWCGSADQLGLGKSSAASIATVSRPEEAHDVDATKHGLLQYGFGITTPQVHVDVTSSAAGVLPPVPSSPSPPNAAVTVASVAATASLTDFAASAISAGAVANNQFQGLADFGLVAGACSGAGAAAAAAAPEAGSSVAAVVCVSVAGAAPPLFYPAAHFNVRHYGDEAELLRYRGGSRTEPVPVDESG
VTVEPLQQGAVYIVVM
>OsWOX8                                                    
MEWDKAKASSGEAVDDRGGGEGGLGYVKVMTDEQMEVLRKQISIYATICEQLVEMHRALTAQQDSIAGMRLGNLYCDPLMVPGGHKITARQRWTPTPMQLQILENIFDQGNGTPSKQKIKDITAELSQHGQISETNVYNWFQNRRARSKRKQAALPNNNAESEAEADEESPTDKKPKSDRPLHQNIAMRDHNSERISEMHHFDTEHEQIRRMMYASNDSSSRSSGSLGQMSFYDNVMSNPRIDHFLGKVESPGSFPHMR
SGESFDMY
>OsWOX10                                                   
MDRTATASWEVMSRRGEQQQQLMMQAPASHNGGSGGGEPARSRWAPKPEQILILESIFNSGMVNPAKDETARIRRLLERFGAVRDANVFYWFQNRRSRSRRRARQLQQACGAALHQLPSAAAAAGAGGGGDYYHHHHQPSSSPFLMHGGGGGGVVTSTTAAPAVAASGHFLADEVDGGGDDDLFAISRQMGLMARHGGGDHHYSSYADSDATQLSYQPTGTIQVFINGVAYDVPSGGALDMAGTFGRDAMLVHSSGEVLPVDEHG
VLINSLQMGECYYLVSKSI
>OsWOX11                                                   
MDGGHSPDRHAAAAAGEPVRSRWTPKPEQILILESIFNSGMVNPPKDETVRIRKLLERFGAVGDANVFYWFQNRRSRSRRRQRQLQAQAQAAAAAASSGSPPTASSGGLAPGHAGSPASSLGMFAHGAAGYSSSSSSSWPSSPPSVGMMMGDVDYGGGGDDLFAISRQMGYMDGGGGSSSSAAAGQHQQQQLYYSCQPATMTVFINGVATEVPRGPIDLRSMFGQDVMLVHSTGALLPANEYG
ILLHSLQMGESYFLVTRSS
>OlWOX                                                     
MPHNAATVTRPGEGKAPPRGAAVHMTERQLYAFRQQIAAYAHICQQLLQITTVSATQQTPRQREARYEVPGSAGAHAGANASAQAFAAMAASGTANAQQRKTYEEGQRVGRGEDKGVRGPRWSGTPDQYKILEDLFLAGEQPPVRARLTEITKRLQEHGPIQEHNVYNWFQNRRSREKKRLAEERASNDAALDNQPLASRYGVGER

>OtWOX                                                     
MGSSDARTDDANGLESGKSAVERRAAMVHAAKATLPGDVRAPPPGAAVHMTERQLYAFRQQIAAYAHICQQLLQITTVSATQQTPRQREMRHEVPGATGANWGASVPVTAPASAPLSSSNHSSGKTRGEDKQARGPRWTGTPTQYEILEDLFQKGEQPPVRDRLTELTEMLKQHGPVQESNVYNWFQNRRSREKKLQAMAMGH
